# Supplementary material for: Fabrication of Energetic Composites with 91% Solid Content by 3D Direct Writing
Source: Micromachines (Basel). 2021 Sep 27;12(10):1160. doi: 10.3390/mi12101160 (PMC8540018; doi:10.3390/mi12101160)
Supplement: Supplementary file 1 [file micromachines-12-01160-s001.zip]

Archive with 4 entries (3 files):
- Supplementary Complex structure sample printing video/
- Supplementary Complex structure sample printing video/circle.mp4
- Supplementary Complex structure sample printing video/five-pointed star.mp4
- Supplementary Complex structure sample printing video/line.mp4
